# Supplementary material for: Dietary effect of soybean lecithin on the growth performance, digestive enzyme activity, blood biomarkers, and antioxidative status of striped catfish, Pangasianodon hypophthalmus
Source: PLoS One. 2023 Oct 5;18(10):e0291954. doi: 10.1371/journal.pone.0291954 (PMC10553347; doi:10.1371/journal.pone.0291954)
Supplement: S1 Dataset — (XLSX) [file pone.0291954.s001.xlsx]

## Sheet: DATA
Rep.	Average wt initial	Average Wt. final	WG %	SGR	Survival	PER	FCR	FI	Hb(g/100ml)	RBCs (10/mm3)	PCV (%)	MCV	MCH	MCHC (%)	WBCs	Heterophils	Lymphocytes	Monocytes	Esinophil	Basophil	LZM	SOD	CAT	GPX	MDA	Lipase	Amylase	Protease	Glucose (mg/dl)	TCHO (mg/dl)	TG (mg/dl)	ALT (U/I)	AST (U/I)	TP (g/dl)	Albumin (g/dl)	Globulin (g/dl)	Urea (mg/dl)	Creatinine (mg/dl)	Uric acid (mg/dl)	Moisture	CP	EE	Ash
1	8.93333	20.6667	131.343	1.39789	100	2.07928	1.60852	18.8733	10.26	2.68	36	134.328	38.2836	28.5	33.26	6	84	6	2	2	33.12	24.15	33.46	23.25	23.56	18.27	20.22	18.26	14.56	80.26	128.23	3.35	70.12	4.22	2.38	1.84	4.75	0.24	1.78	75.25	13.63	5.63	4.86
1	9	21.6667	140.741	1.46425	100	2.41256	1.38632	17.56	9.86	2.93	37	126.28	33.6519	26.6486	34.68	6	83	8	1	2	34.27	22.68	34.12	25.11	21.56	17.83	19.28	17.23	14.23	78.94	125.34	3.05	72.35	4.35	2.24	2.11	4.88	0.26	1.82	76.26	13.28	5.47	4.26
1	9.06667	21	131.618	1.39986	100	2.35501	1.42067	16.9533	10.88	2.88	37	128.472	37.7778	29.4054	35.68	5	84	7	2	2	35.52	25.16	35.26	24	21.78	18.09	20.56	16.86	13.59	79.23	122.88	3.12	71.22	4.38	2.42	1.96	4.68	0.25	1.88	76.35	13.28	5.62	4.35
2	8.86667	23.1333	160.902	1.59829	100	2.36139	1.41636	20.2067	11.88	3.11	38	122.186	38.1994	31.2632	37.26	6	84	7	1	2	36.56	28.23	36.598	27.59	20.36	20.15	24.36	19.86	13.65	81.26	122.86	3.14	71.26	4.36	2.49	1.87	4.83	0.23	1.86	75.36	14.26	6.05	4.26
2	9	23.3333	159.259	1.58776	100	2.37322	1.40977	20.2067	12.05	2.95	39	132.203	40.8475	30.8974	36.89	8	82	6	2	2	37.22	27.11	35.89	28.26	21.56	21.56	23.84	20.08	14.58	78.92	123.68	3.05	70.23	4.58	2.47	2.11	4.88	0.25	1.98	74.63	15.11	6.23	4.03
2	8.93333	22.2	148.507	1.51717	100	2.37434	1.41859	18.82	11.89	3.06	38	124.183	38.8562	31.2895	38.05	8	81	7	2	2	35.11	26.32	37.26	27.36	21.08	19.89	24.69	21.11	13.76	80.23	127.98	3.26	69.89	4.76	2.71	2.05	4.68	0.22	1.68	74.11	14.86	6.53	4.32
3	8.86667	23.6667	166.917	1.63628	100	2.45049	1.36532	20.2067	11.33	3.26	40	122.699	34.7546	28.325	37.59	6	82	7	3	2	36.77	28.92	38.26	28.59	18.26	22.35	24.36	22.08	14.09	80.31	127.36	3.12	70.23	4.48	2.32	2.16	4.91	0.24	1.89	74.56	14.25	5.89	4.63
3	8.93333	24.3333	172.388	1.6701	100	2.56701	1.31212	20.2067	11.59	2.95	38	128.814	39.2881	30.5	38.63	7	84	6	2	1	37.26	30.11	40.11	30.15	19.27	23.56	24.56	21.82	13.25	78.68	122.37	3.07	71.35	4.73	2.65	2.08	4.88	0.26	1.72	74.26	14.28	6.24	4.28
3	9	23.6667	162.963	1.61141	100	2.60732	1.29227	18.9533	12.06	3.08	39	126.623	39.1558	30.9231	39.62	8	82	7	1	2	36.88	29.31	38.69	29.11	17.68	21.56	23.86	21.55	14.22	79.36	128.95	3.22	71.23	4.66	2.03	2.63	4.65	0.25	1.89	74.56	15.06	6.52	3.86
4	8.93333	24.6667	176.119	1.69277	100	3.38112	0.996186	15.6733	10.25	2.75	36	130.909	37.2727	28.4722	35.62	6	84	6	2	2	35.26	30.22	38.22	30.24	17.26	20.58	22.15	20.56	14.63	81.06	124.67	3.11	71.26	4.61	2.64	1.97	4.87	0.26	1.81	74.56	14.11	5.78	4.36
4	8.86667	21.3333	140.602	1.46329	100	2.53455	1.29572	16.1533	11.06	2.93	35	119.454	37.7474	31.6	36.24	7	84	6	2	1	34.89	29.31	40.26	31.08	19.28	21.56	20.16	19.28	14.26	79.56	129.28	3.02	70.56	4.63	2.67	1.96	4.66	0.22	1.72	74.59	14.63	6.11	4.02
4	9.06667	22.6667	150	1.52715	100	2.53481	1.29559	17.62	10.36	2.82	36	127.66	36.7376	28.7778	34.68	6	83	7	1	3	36.11	28.22	39.57	29.68	18.38	19.26	21.83	18.64	13.59	80.57	123.68	3.22	72.38	4.82	2.47	2.35	4.82	0.24	1.89	75.28	14.28	5.62	4.28
5	8.93333	20.8667	133.582	1.41394	100	2.46875	1.3648	16.2867	9.06	2.64	34	128.788	34.3182	26.6471	33.26	6	84	7	1	2	34.26	25.36	34.26	27.69	20.95	18.59	19.86	17.29	15.68	80.26	126.38	3.11	71.69	4.38	2.35	2.03	4.72	0.26	1.86	75.68	14.57	5.38	4.36
5	8.86667	18.9333	113.534	1.26438	100	1.81155	1.81523	18.2733	10.25	2.73	35	128.205	37.5458	29.2857	34.28	7	82	7	2	2	33.58	26.05	35.27	25.11	21.37	17.23	20.35	16.92	16.35	79.86	127.11	3.21	70.65	4.11	2.86	1.25	4.26	0.23	1.82	74.09	14.63	6.05	4.53
5	9	18.8667	109.63	1.23362	100	1.72399	1.90743	18.82	10.68	2.86	35	122.378	37.3427	30.5143	35.64	6	83	7	2	2	33.16	24.98	33.95	26.23	21.78	18.35	20.06	18.09	15.86	80.63	124.89	3.32	72.61	4.33	2.35	1.98	4.86	0.24	1.72	75.26	14.28	5.67	4.36
